# Supplementary material for: Predictors of COVID-19-Related Perceived Improvements in Dietary Health: Results from a US Cross-Sectional Study
Source: Nutrients. 2021 Jun 19;13(6):2097. doi: 10.3390/nu13062097 (PMC8234783; doi:10.3390/nu13062097)
Supplement: Supplementary file 1 [file nutrients-13-02097-s001.zip]

Archive with 2 entries (2 files):
- COVID health subgroup analyses.pdf
- COVID-19_Household_food_behaviors.pdf
